# Supplementary material for: Catheter Duration Threshold and Risk Factors for Central Line-Associated Bloodstream Infections in a Tertiary ICU with Endemic Carbapenem Resistance: A Case–Control Study
Source: Antibiotics (Basel). 2026 Apr 17;15(4):407. doi: 10.3390/antibiotics15040407 (PMC13113509; doi:10.3390/antibiotics15040407)
Supplement: Supplementary file 1 [file antibiotics-15-00407-s001.zip]

Archive with 3 entries (2 files):
- antibiotics-4231191-supplementary/
- antibiotics-4231191-supplementary/Supplementary_Table_S1.pdf
- antibiotics-4231191-supplementary/Supplementary_Table_S2.pdf
